# Supplementary material for: Comparative Evaluation of β-Cyclodextrin Inclusion Complexes with Eugenol, Eucalyptol, and Clove Essential Oil: Characterisation and Antimicrobial Activity Assessment for Pharmaceutical Applications
Source: Pharmaceutics. 2025 Jun 29;17(7):852. doi: 10.3390/pharmaceutics17070852 (PMC12300126; doi:10.3390/pharmaceutics17070852)
Supplement: Supplementary file 1 [file pharmaceutics-17-00852-s001.zip]

Archive with 1 entries (1 files):
- pharmaceutics-3728455-supplementary.pdf
